# Supplementary material for: Do Developmental Constraints and High Integration Limit the Evolution of the Marsupial Oral Apparatus?
Source: Integr Comp Biol. 2016 Jun 2;56(3):404–15. doi: 10.1093/icb/icw039 (PMC4990707; doi:10.1093/icb/icw039)
Supplement: Supplementary Data [file supp_icw039_icb-2016-0043-File008.xlsx]

## Sheet: Table S1
Species	Source	Specimen number	Rank in PTA	Nasal midline length	Nasal anterior width	Nasal posterior width	*Premaxilla lateral length	*Premaxilla posterior height	*Maxilla anterior height	*Maxilla posterior height	*Maxilla lateral length	Jugal ventral length	Squamosal length	Squamosal posterior height	Frontal midline length	Frontal length lateral	Parietal midline length	Parietal lateral length	Supraoccipital midline height	Supraoccipital dorsal width	Exoccipital ventral width	Exoccipital dorsal width	Exoccipital lateral height	Palatine midline length	Palatine posterior width	Pterygoid length	Basioccipital anterior width	Basioccipital posterior width	Basioccipital length	*Horizontal ramus length	*Vertical ramus height	*Vertical ramus length
Cavia porcellus	Lab-reared, University of Bielefeld	Cavia2_45dprenatal	1	0.254202	0.0952761	0.189158	0.241564	0.2249	0.145521	0.342099	0.324053	0.347207	0.394561	0.0438861	0.486523	0.415218	0.362348	0.362348	0.159714	0.216276	0.079499	0.176517	0.180932	0.0668595	0.263641	0.0311469	0.0764185	0.0916742	0.209269	0.485845	0.225991	0.35902
Cavia porcellus	Lab-reared, University of Bielefeld	Cavia3_50dgest_Yellow_001	2	0.333208	0.0939038	0.230148	0.24317	0.230877	0.148773	0.352819	0.350554	0.358616	0.415914	0.0987313	0.478446	0.45109	0.382731	0.382731	0.178792	0.239236	0.0704632	0.157036	0.185391	0.0511337	0.2651	0.0487516	0.0800232	0.102676	0.204757	0.530336	0.167893	0.562951
Cavia porcellus	Lab-reared, University of Bielefeld	Cavia4_1d_thinsutures	3	0.29141	0.0488977	0.1903	0.253308	0.200748	0.133131	0.369548	0.340374	0.390376	0.401415	0.0573673	0.487884	0.376476	0.317311	0.317311	0.180666	0.263552	0.0713858	0.158066	0.175118	0.055581	0.249456	0.0440037	0.0759251	0.112155	0.207823	0.561235	0.255284	0.27227
Cavia porcellus	Lab-reared, University of Bielefeld	Cavia4_2nddelivery_thinsutures	4	0.352333	0.0490214	0.142057	0.26526	0.223333	0.130862	0.339428	0.360488	0.36446	0.385593	0.0607534	0.392807	0.402372	0.253282	0.253282	0.173381	0.165424	0.0747777	0.123228	0.151211	0.0708803	0.229439	0.0402057	0.0699063	0.0928211	0.181262
Cavia porcellus	Lab-reared, University of Bielefeld	Cavia1a_Yellow_001		0.325356	0.0758288	0.18128	0.244794	0.236886	0.140516	0.362304	0.321084	0.353944	0.419416	0.0830281	0.440287	0.478011	0.354556	0.354556	0.154451	0.177268	0.053022	0.144243	0.168458	0.0454296	0.25928	0.0377687	0.0689867	0.0824547	0.189165
Dasypus novemcinctus	Zoologisches Museum Berlin	Dasypus_85893b (CRL 40)	1	0.215836	0.0365656	0.170232			0.118046	0.363477	0.501271	0.198952	0.270945	0.16006	0.430974	0.508662	0.258806	0.258806	0.0319189	0.251317	0.034321		0.0868672	0.167523	0.203866	0.0557063	0.0557197	0.0300494	0.141923	0.592878	0.196972	0.228527
Dasypus novemcinctus	Zoologisches Museum Berlin	40642 (CRL 60)	2	0.303859	0.151138	0.165729	0.123401	0.0628437	0.0732153	0.439826	0.52641	0.219504	0.271802	0.193898	0.645435	0.69248	0.467501	0.467501	0.270465	0.271916	0.0702235	0.119753	0.136496	0.194413	0.169943	0.0283034	0.06459	0.0699265	0.137679	0.551852	0.211238	0.227938
Dasypus novemcinctus	Zoologisches Museum Berlin	40647 (CRL 80)	3	0.308468	0.135396	0.152189	0.123744	0.112004	0.088318	0.458389	0.545451	0.261519	0.271801	0.247471	0.64485	0.685358	0.471784	0.471784	0.334185	0.429009	0.0773409	0.129917	0.144558	0.191831	0.20311	0.030694	0.0745845	0.096069	0.156346	0.617644	0.242621	0.232124
Dasypus novemcinctus	Muséum national d'Histoire naturelle, Paris	Dasypus_1910-409b (CRL 100)	4	0.313235	0.140841	0.170327	0.136128	0.119936	0.114507	0.450988	0.520591	0.255337	0.220578	0.245527	0.656733	0.68373	0.382054	0.382054	0.336092	0.467134	0.085082	0.136406	0.138393	0.192089	0.180845	0.0348233	0.0848641	0.0955373	0.149673	0.659628	0.244862	0.217897
Dasypus novemcinctus	Zoologisches Museum Berlin	A5022 (CRL 70)		0.283545	0.134899	0.142941	0.0963455	0.0888227	0.0833265	0.405415	0.529589	0.215624	0.246137	0.22641	0.595796	0.592283	0.427576	0.427576	0.235132	0.262746	0.0594579	0.126518	0.126905	0.198574	0.172063	0.0328666	0.064603	0.0786554	0.167734	0.600365	0.225127	0.230273
Dasypus novemcinctus	Hubrecht collection, Zoologisches Museum Berlin	armage000		0.234302	0.0909496	0.172773	0.0861632	0.0726278	0.0843046	0.382143	0.45598	0.287999	0.262764	0.221677	0.548883	0.583607	0.420077	0.420077	0.27303	0.277491	0.0654128	0.126981	0.135016	0.175795	0.205172	0.0577148	0.0698021	0.0847989	0.167782	0.537715	0.211668	0.285024
Dasypus novemcinctus	Zoologisches Museum Berlin	Dasypus_12XII01a (CRL 50)		0.189457	0.0894639	0.15521	0.10353	0.111798	0.0748672	0.404854	0.449921	0.238545	0.281576	0.217863	0.502834	0.587509	0.386642	0.386642	0.261782	0.279683	0.069995	0.136644	0.130774	0.209765	0.192199	0.0480912	0.0609429	0.0839981	0.169534	0.576068	0.206571	0.208876
Dasypus novemcinctus	Muséum national d'Histoire naturelle, Paris	Dasypus)_1901_470 (CRL 90)		0.29341	0.147673	0.138871	0.115895	0.120566	0.119052	0.422159	0.523161	0.264867	0.245282	0.237043	0.639758	0.677253	0.398454	0.398454	0.317089	0.419205	0.078623	0.129581	0.130502	0.193142	0.181108	0.0335078	0.0765086	0.106909	0.148371	0.56332	0.188682	0.303925
Llama guanicoe	Wild-caught, Bolivia	Llama 2	1	0.261359	0.134893	0.228991	0.149974	0.187151		0.330469	0.439037	0.217717	0.393741		0.920936	0.335173	0.109373	0.420845	0.240448	0.24377				0.148247	0.208326		0.103853	0.234598	0.199208	0.597332	0.264638	0.255448
Llama guanicoe	Wild-caught, Bolivia	Llama 5	2	0.269763	0.0939118	0.229749	0.117947	0.156848		0.335667	0.505011	0.192184	0.397261		0.883126	0.315183	0.243256	0.41685		0.240561				0.168827	0.250098		0.0910551	0.238459	0.186027	0.583008	0.261827	0.203471
Llama guanicoe	Wild-caught, Bolivia	Lllama 1	3	0.278607	0.121521	0.203297	0.111284	0.228784		0.404945	0.567958	0.21988	0.423233		0.896221	0.324563	0.20177	0.46584	0.170689	0.302432				0.142652	0.245284		0.116797	0.266404	0.20831	0.706458	0.298561	0.246859
Llama guanicoe	Wild-caught, Bolivia	Llama 3	4	0.315667	0.142434	0.188054	0.184931	0.222198		0.414832	0.519273	0.194365	0.426553		0.956222	0.313787	0.163233	0.446261	0.194394	0.286437				0.168284	0.234114		0.114911	0.306774	0.216304	0.690918	0.353729	0.186091
Llama guanicoe	Wild-caught, Bolivia	Llama 4		0.316406	0.117913	0.190982	0.185939	0.204938		0.394161	0.465678	0.168015	0.385078		0.957986	0.325391	0.178385	0.403623	0.195253	0.311337				0.123432	0.184347		0.114651	0.288967	0.207495	0.712343	0.265412	0.22596
Llama guanicoe	Wild-caught, Bolivia	Llama 6		0.218172	0.195869	0.249161	0.159389	0.229031		0.406463	0.482973	0.311929	0.397528		0.977985	0.402234	0.206294	0.418615	0.193052	0.352542							0.0983957	0.312716	0.204115	0.668815	0.336087	0.255307
Macropus eugenii	Colony-reared, CSIRO Sustainable Ecosystems Canberra	Meug8647	1	0.0901341	0.117101	0.305705	0.19607	0.198714	0.224337	0.337702	0.295079	0.367183	0.35555	0.0916097	0.275299	0.225126	0.326923	0.326923	0.0727366	0.230553	0.122071	0.202226	0.157047	0.0899695	0.318287	0.0678568	0.0216565	0.0485761	0.186715	0.463188	0.240399	0.218555
Macropus eugenii	Colony-reared, CSIRO Sustainable Ecosystems Canberra	Meug8931	2	0.127088	0.124657	0.244267	0.196379	0.218716	0.232972	0.353481	0.341255	0.397902	0.357283	0.0951803	0.346974	0.345054	0.430247	0.430247	0.106782	0.123743	0.119797	0.180475	0.149789	0.0953001	0.292395	0.0506038	0.0298523	0.0353762	0.22665	0.509271	0.293868	0.179492
Macropus eugenii	Colony-reared, CSIRO Sustainable Ecosystems Canberra	Meug1716	3	0.238161	0.127126	0.298373	0.212562	0.252793	0.256533	0.406753	0.361648	0.464108	0.435422	0.119854	0.468675	0.374444	0.487018	0.487018	0.154346	0.0910923	0.0941577	0.187887	0.154238	0.0934101	0.343615	0.0648624	0.072063	0.0667621	0.221642	0.565402	0.375787	0.199416
Macropus eugenii	Colony-reared, CSIRO Sustainable Ecosystems Canberra	Meug8737	4	0.29279	0.137848	0.283807	0.228071	0.240138	0.246159	0.426604	0.376435	0.475547	0.422152	0.160456	0.532544	0.453722	0.442623	0.442623	0.153796	0.150092	0.117079	0.198132	0.13417	0.131454	0.32134	0.0557308	0.0572456	0.0567763	0.182178	0.525957	0.391468	0.197872
Macropus eugenii	Colony-reared, CSIRO Sustainable Ecosystems Canberra	Meug1621		0.101555	0.130558	0.307011	0.190706	0.182585	0.171643	0.313378	0.306088	0.349354	0.28752	0.0420476	0.12962	0.108941	0.257597	0.257597			0.136515	0.192363	0.157426	0.084663	0.328144	0.0499292	0.0178879	0.0205674	0.155746	0.459105	0.193865	0.22869
Macropus eugenii	Colony-reared, CSIRO Sustainable Ecosystems Canberra	Meug1658		0.154832	0.0707981	0.325266	0.208825	0.228159	0.246372	0.366994	0.329168	0.400879	0.380162	0.100655	0.389139	0.301758	0.462803	0.462803	0.0948368	0.0539239	0.118769	0.203378	0.164644	0.0815126	0.336441	0.0513996	0.0212391	0.0363065	0.215192	0.533212	0.302361	0.217324
Macropus eugenii	Colony-reared, CSIRO Sustainable Ecosystems Canberra	Meug1682		0.193881	0.133862	0.32223	0.202303	0.23612	0.249154	0.400451	0.353803	0.437737	0.420284	0.0986302	0.447687	0.337828	0.487264	0.487264	0.140253	0.0821906	0.133922	0.200969	0.140953	0.0748935	0.360447	0.0580184	0.0423086	0.0564629	0.230404	0.530577	0.336894	0.208201
Macropus eugenii	Colony-reared, CSIRO Sustainable Ecosystems Canberra	Meug1694		0.128035	0.135868	0.30065	0.20688	0.216931	0.224607	0.358483	0.339596	0.383931	0.366775	0.0822743	0.334167	0.265936	0.367586	0.367586	0.0995093	0.0670326	0.105091	0.185507	0.172502	0.0737717	0.322337	0.0600132	0.046365	0.0372374	0.214133	0.496794	0.262998	0.17505
Macropus eugenii	Colony-reared, CSIRO Sustainable Ecosystems Canberra	Meug1720		0.237791	0.0924464	0.277887	0.218549	0.271896	0.279663	0.41552	0.373512	0.475301	0.426351	0.125287	0.521079	0.333825	0.462128	0.462128	0.154262	0.135657	0.0678335	0.172188	0.179211	0.11235	0.322602	0.060727	0.0751045	0.0810859	0.190418	0.512499	0.371748	0.211706
Macropus eugenii	Colony-reared, CSIRO Sustainable Ecosystems Canberra	Meug1723		0.191469	0.12228	0.321643	0.193931	0.246546	0.260913	0.390156	0.353383	0.409704	0.413493	0.0979713	0.40893	0.384716	0.487803	0.487803	0.140573	0.123165	0.080931	0.182756	0.177061	0.0768173	0.347217	0.0423345	0.0289946	0.0454591	0.217815	0.514863	0.325385	0.203268
Macropus eugenii	Colony-reared, CSIRO Sustainable Ecosystems Canberra	Meug2957		0.191469	0.12228	0.321643	0.193931	0.246546	0.260913	0.390156	0.353383	0.409704	0.413493	0.0979713	0.40893	0.384716	0.487803	0.487803	0.140573	0.123165	0.080931	0.182756	0.177061	0.0768173	0.347217	0.0423345	0.0289946	0.0454591	0.217815	0.514863	0.325385	0.203268
Macropus eugenii	Colony-reared, CSIRO Sustainable Ecosystems Canberra	Meug2965		0.193167	0.119097	0.320352	0.197953	0.234238	0.239535	0.401594	0.369085	0.429831	0.411136	0.0995958	0.438155	0.340554	0.486975	0.486975	0.140531	0.210086	0.0714206	0.184058	0.184892	0.0781926	0.35714	0.0486125	0.0533838	0.0599866	0.208112	0.524869	0.338842	0.218763
Macropus eugenii	Colony-reared, CSIRO Sustainable Ecosystems Canberra	Meug8770		0.16052	0.150099	0.323374	0.207049	0.220487	0.224942	0.372708	0.358402	0.394085	0.385195	0.092646	0.401588	0.309567	0.446948	0.446948	0.112679	0.239207	0.119105	0.193712	0.152701	0.0801794	0.327833	0.0553115	0.0507952	0.0600156	0.217883	0.504188	0.302706	0.200625
Monodelphis domestica	Lab-reared, Duke University	Mono4	1	0.0620074	0.668306	0.671026	0.0768715	0.15108	0.178217	0.208947	0.320563	0.178832	0.2181	0.0470874	0.431562	0.20323	0.191175	0.2103			0.117264	0.0837853	0.166498	0.111482	0.288772	0.101536	0.129635		0.245869	0.390708	0.260351	0.226507
Monodelphis domestica	Lab-reared, Duke University	Mono5	2	0.082041	0.354497	0.329829	0.146372	0.16464	0.179697	0.293737	0.308043	0.287228	0.208926	0.0685358	0.25968	0.291862	0.191407	0.131802	0.100936	0.358125	0.13296	0.0965981	0.135283	0.144741	0.303829	0.087737	0.127851		0.217285	0.379557	0.269698	0.269871
Monodelphis domestica	Lab-reared, Duke University	6.36B	3	0.237334	0.187421	0.36042	0.110227	0.204554	0.201706	0.367072	0.354254	0.265648	0.29686	0.0864021	0.359215	0.321967	0.342628	0.17512	0.305123	0.492526	0.108911	0.0386627	0.199434	0.12335	0.241645	0.0761698	0.102446	0.100517	0.21231	0.507499	0.268888	0.215174
Monodelphis domestica	Lab-reared, Duke University	6.36A-1	4	0.424833	0.0781774	0.181149	0.119893	0.137704	0.150844	0.283694	0.46341	0.233549	0.340654	0.101389	0.295302	0.228185	0.358552	0.337957	0.20248	0.326833	0.0723415	0.0246838	0.136108	0.154312	0.128795	0.0731128	0.0855338	0.0809337	0.125269	0.561085	0.237028	0.183787
Monodelphis domestica	Lab-reared, Duke University	6.31B-1		0.29742	0.122198	0.247979	0.112178	0.170438	0.17705	0.328911	0.407424	0.238373	0.295288	0.112562	0.314753	0.28139	0.397096	0.305851	0.25554	0.416859	0.0627367	0.047481	0.160092	0.133921	0.168738	0.0620603	0.0931962	0.110959	0.1638	0.536088	0.216602	0.122111
Monodelphis domestica	Lab-reared, Duke University	Mono2		0.0800435	0.243157	0.144822	0.100276	0.131543	0.174187	0.262154	0.31023	0.20347	0.202521	0.0653238	0.236626	0.160819					0.143737	0.0786766	0.0971246	0.13513	0.281807	0.0619187	0.0779208		0.160993	0.410564	0.305385	0.233354
Monodelphis domestica	Lab-reared, Duke University	Mono6		0.0879749	0.22132	0.354196	0.15547	0.145887	0.153259	0.316011	0.322195	0.173132	0.232232	0.0765627	0.379347	0.157801	0.188614	0.173618	0.188736	0.47913	0.138807	0.0758968	0.143036	0.12876	0.305369	0.102049	0.13106		0.231307	0.369389	0.241909	0.264206
Peromyscus melanophrys	University of Tübingen, Zoological Institute, Department of Zoology	Pero21	1	0.1597	0.192504	0.137562	0.190222	0.184662	0.19509	0.354085	0.291752		0.2908	0.159245	0.240412	0.232692	0.43733	0.427257		0.47679	0.0745345	0.0806555	0.141496	0.102782	0.314446	0.136704	0.134709	0.119545	0.22377	0.540992	0.186105	0.0530076
Peromyscus melanophrys	University of Tübingen, Zoological Institute, Department of Zoology	Pero25	2	0.22762	0.15177	0.171408	0.152345	0.212911	0.177566	0.274707	0.217653		0.269635		0.447429	0.306004	0.146856	0.308833	0.108139	0.439337	0.0907787	0.0599924	0.147655	0.0898304	0.198687	0.133569	0.108408	0.119138	0.163783	0.422292	0.205452	0.196491
Peromyscus melanophrys	University of Tübingen, Zoological Institute, Department of Zoology	Pero12 pn	3	0.331431	0.147075	0.0877976	0.193305	0.224699	0.191629	0.399033	0.368522	0.236369	0.377523	0.122333	0.436886	0.323561	0.213084	0.450033	0.418404	0.668441	0.0847545	0.0689815	0.180967	0.186756	0.304508	0.172896	0.121559	0.13882	0.146082	0.369129	0.239959	0.317638
Peromyscus melanophrys	University of Tübingen, Zoological Institute, Department of Zoology	Pero15 pn	4	0.344915	0.132684	0.0885303	0.198355	0.280453	0.16759	0.391134	0.345098	0.21509	0.361104	0.1485	0.420786	0.291182	0.269749	0.449399	0.143212	0.462627	0.0822169	0.0687169	0.171068	0.186382	0.278827	0.179799	0.113908	0.130729	0.146986	0.387091	0.244866	0.248492
Peromyscus melanophrys	University of Tübingen, Zoological Institute, Department of Zoology	Peronot21A					0.253792	0.174439	0.294668		0.309116				0.44352	0.877828	0.274558	0.316633			0.117297	0.0864296	0.10609	0.195099	0.245912	0.12342	0.157954	0.102388	0.249147		0.176329
Peromyscus melanophrys	University of Tübingen, Zoological Institute, Department of Zoology	Pero19		0.236526	0.191404	0.146152	0.172889	0.20156	0.206219	0.288747	0.297503	0.123523	0.37996	0.124093	0.460901	0.184693	0.315327	0.350251	0.152271	0.486899	0.110365	0.0639388	0.16766	0.108595	0.237442	0.152195	0.1194	0.130956	0.202171	0.465252	0.200278	0.205385
Peromyscus melanophrys	University of Tübingen, Zoological Institute, Department of Zoology	Pero23C		0.261633	0.0976787	0.182849	0.185564	0.122546	0.197514	0.376683	0.343614	0.189212	0.330789	0.308058	0.48479	0.365964	0.200513	0.397022	0.108383	0.449413	0.0847957	0.0681267	0.167371	0.110453	0.24564	0.156096	0.137533	0.146356	0.174934		0.200309
Peromyscus melanophrys	University of Tübingen, Zoological Institute, Department of Zoology	Pero3 pn		0.313839	0.14827	0.137044	0.217279	0.271765	0.237169	0.316484	0.320206	0.202707		0.2501	0.455809		0.253852		0.165092	0.531946	0.0791386	0.063763		0.10061	0.282628	0.192531	0.172472	0.174787	0.162689
Peromyscus melanophrys	University of Tübingen, Zoological Institute, Department of Zoology	Pero9 pn		0.322638	0.142594	0.106301	0.199527		0.189047	0.344637	0.35473	0.189487	0.395893	0.20489	0.447041	0.30258	0.253309	0.45495	0.193079	0.464631	0.0858997	0.0590787	0.194491	0.103806	0.272581	0.181723	0.118119	0.129876	0.156958	0.390965	0.268534	0.283031
Phascolarctos cinereus	Wild-caught, Adelaide University	Pcin3_7	1	0.020851	0.278913	0.275056	0.165584	0.178857	0.183534	0.280057	0.313858	0.217374	0.339319	0.0923867	0.28389	0.227554	0.257808	0.257808	0.0898696	0.157303	0.135122	0.21675	0.0267305	0.0924389	0.248809	0.106728	0.0542394	0.0453684	0.191361	0.452005	0.241986	0.183583
Phascolarctos cinereus	Wild-caught, Adelaide University	Pcin_10	2	0.0592724	0.251212	0.298391	0.163515	0.170129	0.177809	0.29036	0.307878	0.295988	0.35744	0.0597056	0.224246	0.293986	0.370514	0.370514	0.0849531	0.165085	0.116541	0.135924	0.0853258	0.0886619	0.249648	0.093713	0.0491061	0.0566293	0.21566	0.414643	0.246566	0.253454
Phascolarctos cinereus	Wild-caught, Adelaide University	Pcin3_8	3	0.0859425	0.272225	0.328045	0.179968	0.187213	0.178386	0.288208	0.292001	0.30962	0.384557	0.119867	0.337084	0.340821	0.362862	0.362862	0.101232	0.159479	0.163603	0.0378796	0.207477	0.101379	0.294037	0.0884671	0.0651675	0.0653444	0.244288	0.45683	0.297033	0.231247
Phascolarctos cinereus	Wild-caught, Adelaide University	KoLge02	4	0.224486	0.133537	0.231068	0.129915	0.27031	0.257117	0.258733	0.338704	0.525049	0.435293	0.12684	0.444306	0.317269	0.266711	0.266711	0.163198	0.23986	0.125688	0.157941	0.114878	0.129179	0.165695	0.0119406	0.0891315	0.116456	0.184798	0.539611	0.342385	0.29297
Phascolarctos cinereus	Wild-caught, Adelaide University	Pcin_13		0.0918682	0.223266	0.280183	0.175602	0.198968	0.212894	0.314214	0.329631	0.469944	0.398331	0.048067	0.395166	0.359899	0.360887	0.360887	0.128364	0.168543	0.168385	0.221788	0.0339677	0.106711	0.284768	0.00399297	0.0637959	0.0771097	0.240195	0.42535	0.321355	0.300146
Phascolarctos cinereus	Wild-caught, Adelaide University	KoLge01		0.243897	0.124168	0.24695	0.120954	0.27916	0.197368	0.242463	0.328735	0.52901	0.428609	0.147779	0.374846	0.332611	0.205168	0.205168	0.128077	0.112418	0.144104	0.159623	0.126323	0.115396	0.153898	0.0114603	0.0821986	0.110089	0.18609	0.530989	0.343394	0.330057
Phascolarctos cinereus	Wild-caught, Adelaide University	KoLge03		0.21494	0.130612	0.237205	0.148177	0.2252	0.238406	0.281331	0.360285	0.517257	0.428133	0.150528	0.400153	0.353858	0.307362	0.307362	0.135308	0.132894	0.0459785	0.144205	0.154478	0.100491	0.161153	0.016137	0.109214	0.113443	0.18194	0.51102	0.33959	0.341016
Rousettus amplexicaudatus	Hubrecht collection, Zoologisches Museum Berlin	Rouss6	1	0.0232596	0.125068	0.154848	0.0646242	0.0848916	0.0565492	0.177636	0.372893	0.139898	0.28746	0.084325	0.174592	0.337791	0.270284	0.477101	0.0776594	0.339805	0.0309304	0.041224	0.123235	0.133388	0.204768	0.0814323	0.0757722	0.0593343	0.109913	0.410837	0.123167	0.181608
Rousettus amplexicaudatus	Hubrecht collection, Zoologisches Museum Berlin	Rouss9	2	0.0533361	0.119983	0.136416	0.0430232	0.0736543	0.097003	0.258132	0.335915	0.166816	0.352203	0.175292	0.258911	0.224185	0.271358	0.38773	0.107152	0.38966	0.0834511	0.120197	0.134325	0.119468	0.223926	0.0993266	0.133737	0.168844	0.117746	0.394928	0.182734	0.13466
Rousettus amplexicaudatus	Hubrecht collection, Zoologisches Museum Berlin	Rouss13	3	0.119579	0.117601	0.193202	0.072305	0.0894275	0.0676944	0.339799	0.387974	0.188059	0.32236	0.126569	0.386817	0.222691	0.378421	0.371506	0.116903	0.3954	0.107293	0.132493	0.0681827	0.17453	0.360235	0.0692959	0.0909951	0.132342	0.134778	0.426367	0.18497	0.176869
Rousettus amplexicaudatus	Hubrecht collection, Zoologisches Museum Berlin	Rouss15	4	0.162877	0.0870851	0.172205	0.016079	0.107951	0.122265	0.273923	0.339298	0.19361	0.333944	0.0962256	0.507121	0.150146	0.289244	0.504328	0.217723	0.232252	0.170903	0.19122	0.0708618	0.193775	0.257563	0.0572243	0.110877	0.105046	0.152188	0.536569	0.190065	0.080226
Rousettus amplexicaudatus	Hubrecht collection, Zoologisches Museum Berlin	Rouss14		0.108257	0.129605	0.209661	0.0423672	0.090287	0.0961955	0.370464	0.414741	0.156494	0.335715	0.144621	0.489958	0.256981	0.320922	0.452138	0.19593	0.39214	0.0484275	0.0853797	0.143632	0.180278	0.557902	0.07699	0.0877559	0.164784	0.118312	0.438033	0.178908	0.148333
Talpa europaea	Hubrecht collection, Zoologisches Museum Berlin	Talpa15	1	0.0705113	0.0518631	0.108383	0.178589	0.168083	0.22651	0.202365	0.235598	0.113822	0.16298	0.0969742	0.0654116	0.108618	0.566549	0.360496		0.444031				0.141993	0.212037	0.0974873		0.0561206	0.1452	0.647878	0.143168
Talpa europaea	Hubrecht collection, Zoologisches Museum Berlin	Talpa20	2	0.151245	0.16853	0.234461	0.112397	0.188936	0.222126	0.119348	0.254229	0.15575	0.252112	0.137234	0.17776	0.308487	0.304275	0.239651	0.146564	0.349368	0.0488227	0.0324945	0.0670034	0.154407	0.153594	0.0865528	0.12321	0.0607824	0.145193	0.445892	0.164109	0.173833
Talpa europaea	Hubrecht collection, Zoologisches Museum Berlin	Talpa23	3	0.139957	0.157338	0.216091	0.159434	0.194878	0.149142	0.241411	0.243707	0.187648	0.278743	0.165688	0.19015	0.134629	0.412664	0.304468	0.220977	0.467163	0.0619501	0.0320678	0.0936118	0.155656	0	0.0916544	0.143194	0.0879957	0.130409	0.375329	0.1886	0.190222
Talpa europaea	Hubrecht collection, Zoologisches Museum Berlin	Talpa19	4	0.136765	0.168423	0.222306	0.146431	0.195165	0.236009	0.262378	0.288272	0.153066	0.256279	0.149613	0.185071	0.312046	0.417958	0.178791	0.291901	0.46955	0.0347945	0.0370485	0.0673907	0.160047		0.110146	0.145457	0.0818996	0.149243	0.468985	0.215865	0.168781
Talpa europaea	Hubrecht collection, Zoologisches Museum Berlin	Talpa16			0.178457		0.143658	0.174488	0.244871	0.107719	0.234388	0.148693	0.248081	0.0410456			0.591589		0.110698	0.51054	0.0657893	0.0744346	0.0969789					0.0803027	0.126218	0.4553	0.213694	0.201031
Talpa europaea	Hubrecht collection, Zoologisches Museum Berlin	Talpa17		0.126484			0.138287	0.259589	0.199051	0.232753	0.255472	0.179025	0.252601	0.0969897	0.0500182	0.145836	0.471964	0.381644	0.11878	0.479318	0.0732895	0.0384637	0.0854128	0.182924		0.08119	0.121132	0.0548984	0.156693	0.478203	0.209988	0.250346
Talpa europaea	Hubrecht collection, Zoologisches Museum Berlin	Talpa18		0.147529	0.168476	0.214905	0.106069	0.199237	0.217386	0.295317	0.354566	0.19979	0.299989	0.157127	0.149629	0.299187	0.329463	0.363991	0.115712	0.478134					0.323375			0.199094	0.0834635	0.453894	0.193127	0.214698
Talpa europaea	Hubrecht collection, Zoologisches Museum Berlin	Talpa21		0.139739	0.173537	0.200828	0.126629	0.195338	0.244815	0.248508	0.306452	0.0955555	0.216955	0.117599	0.128845	0.127537	0.424464	0.341025	0.134761	0.294264	0.022418	0.0236985	0.0436049	0.266653	0.183127	0.0485555	0.0929136	0.0565877	0.134223	0.375682	0.167712	0.192708
Talpa europaea	Hubrecht collection, Zoologisches Museum Berlin	Talpa22		0.16363	0.175634	0.221423	0.121569	0.204569	0.248812	0.211594	0.262537	0.179731	0.273516	0.156639	0.192292	0.144037	0.296911	0.337671	0.205296	0.295507	0.0497049	0.0256023	0.063915	0.174177	0.200134	0.0741855	0.122003	0.0583403	0.129404	0.467548	0.189091	0.201389
Trichosurus vulpecula	Colony-reared, University of Queensland	TVPYE_08	1	0.142554	0.097144	0.191417	0.181525	0.217252	0.246835	0.33758	0.307955	0.376633	0.33321	0.114559	0.318102	0.258143	0.404849	0.404849	0.0733378	0.239651	0.155536	0.0408818	0.126772	0.0667169	0.316529	0.0663919	0.0327116	0.0434556	0.205319	0.516466	0.264524	0.164982
Trichosurus vulpecula	Colony-reared, University of Queensland	TVPYF_noname	2	0.13848	0.182372	0.347757	0.197559	0.222106	0.223006	0.305707	0.321383	0.391812	0.359857	0.172778	0.269446	0.256239	0.361543	0.361543	0.0939679	0.2782	0.0374436	0.171545	0.140428	0.0663484	0.324482	0.0740876	0.0286715	0.0497588	0.197368	0.487126	0.294101	0.219498
Trichosurus vulpecula	Colony-reared, University of Queensland	TVPYK_08	3	0.146244	0.147184	0.317791	0.198952	0.233504	0.257669	0.29643	0.35779	0.404506	0.367441	0.133492	0.316831	0.319576	0.401337	0.401337	0.0952581	0.241148	0.108022	0.197393	0.101593	0.0683245	0.315383	0.0758945	0.0492835	0.0608019	0.153529	0.524769	0.322001	0.180129
Trichosurus vulpecula	Colony-reared, University of Queensland	tv6	4	0.218212	0.200816	0.334944	0.181914	0.235695	0.25156	0.360724	0.336333	0.443293	0.37451	0.177266	0.343102	0.310696	0.330227	0.330227	0.117004	0.235161	0.0424132	0.173413	0.135658	0.250733	0.275765	0.0962528	0.431038	0.0596335	0.493597	0.497149	0.325118	0.151024

## Sheet: Table S2
	Cavia	Dasypus	Llama	Macropus	Monodelphis	Peromyscus	Phascolarctos	Roussetus	Talpa	Trichosurus
Cavia		0.153	0.67	1.339	0.667	0.24	0.848	0.461	0.014	1.176
Dasypus	0.857		0.516	1.185	0.513	0.087	0.694	0.614	0.167	1.023
Llama	0.548	0.833		0.669	0.003	0.43	0.178	1.13	0.684	0.506
Macropus	0.853	0.502	0.632		0.672	1.099	0.491	1.799	1.352	0.163
Monodelphis	0.335	0.697	0.327	0.571		0.426	0.181	1.127	0.68	0.509
Peromyscus	0.916	0.35	0.729	0.276	0.655		0.607	0.701	0.254	0.936
Phascolarctos	0.567	0.964	0.674	0.824	0.498	0.885		1.308	0.861	0.328
Roussetus	0.624	0.662	0.61	0.642	0.439	0.579	0.433		0.447	1.637
Talpa	0.801	0.344	0.595	0.397	0.582	0.363	0.953	0.689		1.19
Trichosurus	0.457	0.86	0.32	0.754	0.354	0.836	0.554	0.583	0.691
